# Supplementary material for: AI Applications in Adult Stroke Recovery and Rehabilitation: A Scoping Review Using AI
Source: Sensors (Basel). 2024 Oct 12;24(20):6585. doi: 10.3390/s24206585 (PMC11511449; doi:10.3390/s24206585)
Supplement: Supplementary file 1 [file sensors-24-06585-s001.zip]

Archive with 1 entries (1 files):
- sensors-3209007-supplementary.pdf
